# Supplementary material for: Phosphorylation of MAVS/VISA by Nemo-like kinase (NLK) for degradation regulates the antiviral innate immune response
Source: Nat Commun. 2019 Jul 19;10:3233. doi: 10.1038/s41467-019-11258-x (PMC6642205; doi:10.1038/s41467-019-11258-x)
Supplement: Supplementary file 4 — Source Data [file 41467_2019_11258_MOESM4_ESM.xlsx]

## Sheet: Figure 1a
Figure 1a	IFNb luciferase				Ratio
	empty	SAMPLE-004	1479	32174	0.046
		SAMPLE-005	2130	35139	0.0606
		SAMPLE-006	1643	26736	0.0615
	nlk	SAMPLE-010	1129	27383	0.0412
		SAMPLE-011	1133	23496	0.0483
		SAMPLE-012	1172	19446	0.0603
	empty+sev	SAMPLE-001	302132	19205	15.7317
		SAMPLE-002	449377	32602	13.7835
		SAMPLE-003	378354	23473	16.1187
	NLK600ng+sev	SAMPLE-007	18188	21055	0.8638
		SAMPLE-008	16323	27251	0.599
		SAMPLE-009	23255	28776	0.8081
	NLK400ng+SEV	SAMPLE-013	39693	29605	1.3408
		SAMPLE-014	36763	23611	1.557
		SAMPLE-015	53316	34141	1.5616
	NLK200ng+SEV	SAMPLE-016	97091	43657	2.2239
		SAMPLE-017	95432	38056	2.5077
		SAMPLE-018	64480	26163	2.4646
	NLK100ng+SEV	SAMPLE-019	141130	31128	4.5339
		SAMPLE-020	84406	21326	3.9578
		SAMPLE-021	126525	29129	4.3435

## Sheet: Figure 1b
Figure 1b
	IRF1luciferase				Ratio
	vector	SAMPLE-001	1498	2067911	0.0007
		SAMPLE-002	1385	1964876	0.0007
		SAMPLE-003	1138	1520493	0.0007
	v+inr	SAMPLE-004	200863	1866962	0.1076
		SAMPLE-005	218340	2081173	0.1049
		SAMPLE-006	263753	2710039	0.0973
	nlk	SAMPLE-007	12192	6314160	0.0019
		SAMPLE-008	8958	4053366	0.0022
		SAMPLE-009	13045	7447902	0.0018
	nlk+inr	SAMPLE-010	825351	7567560	0.1091
		SAMPLE-011	773927	8006166	0.0967
		SAMPLE-012	442532	3997715	0.1107

## Sheet: Figure 1c
Figure 1c
	isre luciferase				Ratio
	empty	SAMPLE-038	2620	131744	0.0199
		SAMPLE-039	2424	152333	0.0159
		SAMPLE-040	2416	81274	0.0297
	empty+sev	SAMPLE-041	853270	106908	7.9813
		SAMPLE-042	674203	110145	6.121
		SAMPLE-043	345684	51432	6.7212
	NLK	SAMPLE-044	7543	331366	0.0228
		SAMPLE-045	7972	478728	0.0167
		SAMPLE-046	9803	557847	0.0176
	NLK+sev	SAMPLE-047	818092	514189	1.591
		SAMPLE-048	953077	471414	2.0217
		SAMPLE-049	857710	573724	1.495

## Sheet: Figure 1d
Figure 1d
		IFNb				Cq valuve					Cq valuve
			A01	IFNb	293T	33.498		H01	GAPDH	293T	17.6029
			A02	IFNb	293T	33.2371		H02	GAPDH	293T	17.4864
			A03	IFNb	293T NLK	33.4883		H03	GAPDH	293T NLK	17.7249
			A04	IFNb	293T NLK	33.0721		H04	GAPDH	293T NLK	17.8436
			A07	IFNb	293T SEV 12	26.7939		H07	GAPDH	293T SEV 12	18.3367
			A08	IFNb	293T SEV 12	27.2334		H08	GAPDH	293T SEV 12	18.387
			A09	IFNb	293TNLK SEV 12	31.1163		H09	GAPDH	293TNLK SEV 12	18.1238
			A10	IFNb	293TNLK SEV 12	30.1903		H10	GAPDH	293TNLK SEV 12	17.8826
		RANTES
			C01	CCL5	293T	32.0697		H01	GAPDH	293T	17.6029
			C02	CCL5	293T	32.0961		H02	GAPDH	293T	17.4864
			C03	CCL5	293T NLK	31.5054		H03	GAPDH	293T NLK	17.7249
			C04	CCL5	293T NLK	32.1401		H04	GAPDH	293T NLK	17.8436
			C07	CCL5	293T SEV 12	21.274		H07	GAPDH	293T SEV 12	18.3367
			C08	CCL5	293T SEV 12	21.8703		H08	GAPDH	293T SEV 12	18.387
			C09	CCL5	293TNLK SEV 12	24.0891		H09	GAPDH	293TNLK SEV 12	18.1238
			C10	CCL5	293TNLK SEV 12	24.1516		H10	GAPDH	293TNLK SEV 12	17.8826
		ISG15
			D01	ISG15	293T	27.1448		H01	GAPDH	293T	17.6029
			D02	ISG15	293T	26.9628		H02	GAPDH	293T	17.4864
			D03	ISG15	293T NLK	26.7329		H03	GAPDH	293T NLK	17.7249
			D04	ISG15	293T NLK	26.6931		H04	GAPDH	293T NLK	17.8436
			D07	ISG15	293T SEV 12	23.3669		H07	GAPDH	293T SEV 12	18.3367
			D08	ISG15	293T SEV 12	23.3842		H08	GAPDH	293T SEV 12	18.387
			D09	ISG15	293TNLK SEV 12	25.1404		H09	GAPDH	293TNLK SEV 12	18.1238
			D10	ISG15	293TNLK SEV 12	25.0856		H10	GAPDH	293TNLK SEV 12	17.8826
		ISG56
			B01	ISG56	293T	27.7716		H01	GAPDH	293T	17.6029
			B02	ISG56	293T	27.5979		H02	GAPDH	293T	17.4864
			B03	ISG56	293T NLK	27.335		H03	GAPDH	293T NLK	17.7249
			B04	ISG56	293T NLK	27.9757		H04	GAPDH	293T NLK	17.8436
			B07	ISG56	293T SEV 12	20.5555		H07	GAPDH	293T SEV 12	18.3367
			B08	ISG56	293T SEV 12	21.2904		H08	GAPDH	293T SEV 12	18.387
			B09	ISG56	293TNLK SEV 12	23.5047		H09	GAPDH	293TNLK SEV 12	18.1238
			B10	ISG56	293TNLK SEV 12	23.1532		H10	GAPDH	293TNLK SEV 12	17.8826

## Sheet: Figure 2a
Figure 2a
						BMDMs			Cq valuve			Cq valuve
							NLK	WT	22.634	GAPDH	WT1	15.626
							NLK	WT	22.59	GAPDH	WT1	15.815
							NLK	WT	22.639	GAPDH	WT1	15.767
							NLK	-/-	28.167	GAPDH	-/-1	16.218
							NLK	-/-	28.033	GAPDH	-/-1	16.344
							NLK	-/-	28.549	GAPDH	-/-1	16.102
						BMDCs		Cq valuve				Cq valuve
						WT-	GAPDH	15.138		WT-	NLK	22.243
						WT-	GAPDH	15.117		WT-	NLK	22.045
						WT-	GAPDH	15.081		WT-	NLK	21.782
						KO-	GAPDH	18.24		KO-	NLK	27.066
						KO-	GAPDH	18.224		KO-	NLK	27.085
						KO-	GAPDH	17.959		KO-	NLK	27.027

## Sheet: Figure 2b
Figure 2b
	BMDMs
		IFNB											Rantes
	WT	IFNB	Unkn	WT X	31.7349		GAPDH	Unkn	WT	20.1973		WT	RANTES	Unkn	WT X	24.2048	GAPDH	Unkn	WT X	20.1973
		IFNB	Unkn	WT X	33.0591		GAPDH	Unkn	WT	22.5183			RANTES	Unkn	WT X	26.6887	GAPDH	Unkn	WT X	22.5183
		IFNβ	Unkn	WT X	30.4298		gapdh	Unkn	WT	19.7987			RANTES	Unkn	WT X	28.4858	GAPDH	Unkn	WT X	25.2977
		IFNβ	Unkn	WT X	30.3308		gapdh	Unkn	WT	20.8158			RANTES	Unkn	WT	24.6658	GAPDH	Unkn	WT	19.7987
		IFNβ	Unkn	WT X	31.153		gapdh	Unkn	WT	20.2936			RANTES	Unkn	WT	24.4515	gapdh	Unkn	WT	20.8158
		IFNβ	Unkn	WT X	29.9839		gapdh	Unkn	WT	20.0406			RANTES	Unkn	WT	24.0826	gapdh	Unkn	WT	20.2936
		IFNβ	Unkn	WT X	33.4054		gapdh	Unkn	WT	24.5068			RANTES	Unkn	WT	24.2112	gapdh	Unkn	WT	20.0406
		IFNβ	Unkn	WT X	34.064		gapdh	Unkn	WT	23.5849			RANTES	Unkn	WT	27.3771	gapdh	Unkn	WT	23.5849
	CKO	IFNB	Unkn	-/-	N/A		GAPDH	Unkn	-/-	23.3311		CKO	RANTES	Unkn	-/-	28.1326	GAPDH	Unkn	-/-	23.3311
		IFNB	Unkn	-/-	34.3415		GAPDH	Unkn	-/-	21.0925			RANTES	Unkn	-/-	26.2207	GAPDH	Unkn	-/-	21.0925
		IFNB	Unkn	-/-	N/A		GAPDH	Unkn	-/-	21.2429			RANTES	Unkn	-/-	27.2757	GAPDH	Unkn	-/-	21.2429
		IFNB	Unkn	-/-	N/A		GAPDH	Unkn	-/-	23.8668			RANTES	Unkn	-/-	28.4601	GAPDH	Unkn	-/-	23.8668
		IFNβ	Unkn	-/-	N/A		gapdh	Unkn	-/-	25.6969			RANTES	Unkn	-/-	31.4716	gapdh	Unkn	-/-	25.6969
		IFNβ	Unkn	-/-	35.8908		gapdh	Unkn	-/-	24.6427			RANTES	Unkn	-/-	28.7314	gapdh	Unkn	-/-	23.9517
		IFNβ	Unkn	-/-	N/A		gapdh	Unkn	-/-	27.2865			RANTES	Unkn	-/-	29.1906	gapdh	Unkn	-/-	24.6427
		IFNβ	Unkn	-/-	37.1673		gapdh	Unkn	-/-	27.4565			RANTES	Unkn	-/-	31.5854	gapdh	Unkn	-/-	27.2865
	WT+SeV	IFNB	Unkn	WT SEV	29.8868		GAPDH	Unkn	WT SEV	21.0557		WT+SeV	RANTES	Unkn	WT SEV	22.4759	GAPDH	Unkn	WT SEV	21.0557
		IFNB	Unkn	WT SEV	30.3761		GAPDH	Unkn	WT SEV	22.4924			RANTES	Unkn	WT SEV	23.1387	GAPDH	Unkn	WT SEV	22.4924
		IFNB	Unkn	WT SEV	30.5049		GAPDH	Unkn	WT SEV	22.432			RANTES	Unkn	WT SEV	23.3564	GAPDH	Unkn	WT SEV	22.432
		IFNB	Unkn	WT SEV	29.9955		GAPDH	Unkn	WT SEV	20.9882			RANTES	Unkn	WT SEV	22.4713	GAPDH	Unkn	WT SEV	20.9882
		IFNβ	Unkn	WT SEV	30.6155		gapdh	Unkn	WT SEV	21.6555			RANTES	Unkn	WT SEV	22.7994	gapdh	Unkn	WT SEV	21.6555
		IFNβ	Unkn	WT SEV	29.3651		gapdh	Unkn	WT SEV	20.4057			RANTES	Unkn	WT SEV	21.9968	gapdh	Unkn	WT SEV	20.4057
		IFNβ	Unkn	WT SEV	29.3607		gapdh	Unkn	WT SEV	20.0523			RANTES	Unkn	WT SEV	21.9973	gapdh	Unkn	WT SEV	20.0523
		IFNβ	Unkn	WT SEV	30.1873		gapdh	Unkn	WT SEV	21.3724			RANTES	Unkn	WT SEV	21.5781	gapdh	Unkn	WT SEV	20.6157
	CKO+SeV	IFNB	Unkn	-/-SEV	28.4509		GAPDH	Unkn	-/-SEV	21.7065		CKO+SeV	RANTES	Unkn	-/-SEV	21.1811	GAPDH	Unkn	-/-SEV	21.7065
		IFNB	Unkn	-/-SEV	28.364		GAPDH	Unkn	-/-SEV	21.9154			RANTES	Unkn	-/-SEV	21.3306	GAPDH	Unkn	-/-SEV	21.9154
		IFNB	Unkn	-/-SEV	32.4575		GAPDH	Unkn	-/-SEV	25.9127			RANTES	Unkn	-/-SEV	24.8721	GAPDH	Unkn	-/-SEV	25.9127
		IFNB	Unkn	-/-SEV	32.0084		GAPDH	Unkn	-/-SEV	24.4156			RANTES	Unkn	-/-SEV	23.1056	GAPDH	Unkn	-/-SEV	24.4156
		IFNβ	Unkn	-/-SEV	30.4414		gapdh	Unkn	-/-SEV	23.2956			RANTES	Unkn	-/-SEV	23.6145	gapdh	Unkn	-/-SEV	23.2956
		IFNβ	Unkn	-/-SEV	33.232		gapdh	Unkn	-/- SEV	24.912			RANTES	Unkn	-/- SEV	22.9931	gapdh	Unkn	-/- SEV	22.4439
		IFNβ	Unkn	-/-SEV	31.1299		gapdh	Unkn	-/- SEV	24.1461			RANTES	Unkn	-/- SEV	22.379	gapdh	Unkn	-/- SEV	24.1461
BMDCs	IFNB	SeV									BMDCs	Rantes	SeV
		WT-	GAPDH	15.138		WT-	IFNB	27.37					WT-	GAPDH	15.138		WT-	RANTES	21.193
		WT-	GAPDH	15.117		WT-	IFNB	26.897					WT-	GAPDH	15.117		WT-	RANTES	21.243
		WT-	GAPDH	15.081		WT-	IFNB	27.082					WT-	GAPDH	15.081		WT-	RANTES	21.22
		WT+	GAPDH	16.632		WT+	IFNB	20.863					WT+	GAPDH	16.632		WT+	RANTES	12.613
		WT+	GAPDH	16.575		WT+	IFNB	21.092					WT+	GAPDH	16.575		WT+	RANTES	12.525
		WT+	GAPDH	16.286		WT+	IFNB	20.852					WT+	GAPDH	16.286		WT+	RANTES	12.414
		KO-	GAPDH	18.24		KO-	IFNB	28.115					KO-	GAPDH	18.24		KO-	RANTES	21.5
		KO-	GAPDH	18.224		KO-	IFNB	27.677					KO-	GAPDH	18.224		KO-	RANTES	21.528
		KO-	GAPDH	17.959		KO-	IFNB	27.764					KO-	GAPDH	17.959		KO-	RANTES	21.435
		KO+	GAPDH	19.216		KO+	IFNB	21.49					KO+	GAPDH	19.216		KO+	RANTES	14.507
		KO+	GAPDH	19.175		KO+	IFNB	21.474					KO+	GAPDH	19.175		KO+	RANTES	14.564
		KO+	GAPDH	19.03		KO+	IFNB	20.803					KO+	GAPDH	19.03		KO+	RANTES	14.394

## Sheet: Figure 2c
Figure 2c
	BMDMs
		IFNb
		1	2	3	4	5
	WT	84.697	95.9736	100.14	88.9394	80.1515
	CKO	12.2727	60.3069	131.807	127.085	18.0303
	WT+SeV	1190.62	1535.97	1587.36	1647.08	1236.52
	CKO+SeV	2706.21	2555.42	2217.92	2420.69	3015.3
		Rantes
		1	2	3	4	5
	WT	9.16667	20	1.66667	18.3333	35
	CKO	139.167	95.8333	147.5	219.167	121.667
	WT+SeV	1076.67	1107.5	465.833	513.333	306.667
	CKO+SeV	4901.67	4674.17	3377.5	3343.33	3018.33
		BMDCs
		ifnb			Rantes
		1	2			1	2
	WT	326.992	323.233		WT	1618.42	1615.28
	WT SeV	3567.59	3661.58		WT SeV	30310.5	28834
	-/-	399.895	357.789		-/-	6204.55	5967.54
	-/-SeV	5147.26	5415.68		-/-SeV	38640.1	42062.2

## Sheet: Figure 2d
Figure 2d

## Sheet: Figure 2g
Figure 2g
				dilution		10^-1	10^-2	10^-3			pfu(UT/mL)
													average
				WT+VSV	784	108	15	3	50 ul medium containing VSV was added	15680	21600	30000	22426.7
				-/-+VSV	172	19	4	0		3440	3800	8000	5080

## Sheet: Figure 2h
Figure 2h
				Dilution 1000X		pfu
	time (hrs)	WT (n=6)	NLK cko (n=6)		WT (n=6)	NLK cko (n=6)
	0	0	0		0	0
		0	0		0	0
		0	0		0	0
		0	0		0	0
		0	0		0	0
		0	0		0	0
	6	1	1		1000000	1000000
		0	0		0	0
		0	0		0	0
		0	0		0	0
		0	0		0	0
		0	0		0	0
	12	1	1		1000000	1000000
		14	1		14000000	1000000
		2	3		2000000	3000000
		5	0		5000000	0
		1	0		1000000	0
		0	0		0	0
	24	4	3		4000000	3000000
		19	0		19000000	0
		6	0		6000000	0
		1	0		1000000	0
		0	0		0	0
		0	0		0	0
	48	0	0		0	0
	72	0	0		0	0

[truncated: 56 more sheets: Figure 3a, Figure 3b, Figure 3c, Figure 3d, Figure 3e, Figure 3h, Figure 4a, Figure 4b, Figure 4c, Figure 4e, Figure 4f, Figure 5a, Figure 5b, Figure 5d, Figure 5e, Figure 6a, Figure 6b, Figure 6c, Figure 6d, Figure 6e …]
